# Supplementary material for: Epigenetic modifier gene mutations in chronic myeloid leukemia (CML) at diagnosis are associated with risk of relapse upon treatment discontinuation
Source: Blood Cancer J. 2022 Apr 20;12(4):69. doi: 10.1038/s41408-022-00667-9 (PMC9021312; doi:10.1038/s41408-022-00667-9)
Supplement: Supplementary file 2 — Supplemental table 2 [file 41408_2022_667_MOESM2_ESM.xlsx]

## Sheet: Sheet 1
Panel of gene screened in Cohort 1	Panel of gene screened in Cohort 2	Common genes in both panels	Epigenetic modifiers genes
ABCC6	ABL1	ABL1	ASXL1
ABI1	AKT1	AKT1	BCOR
ABL1	ASXL1	ASXL1	CREBBP
ABL2	ATM	ATM	DNMT3A
ACSL3	BAP1	BAP1	EP300
ACSL6	BCOR	BCOR	EZH2
AFF1	BCORL1	BCR	IDH1
AFF3	BCR	BTG1	IDH2
AFF4	BTG1	CBL	KDM5A
AIP	CALR	CDKN2A	KDM6A
AKAP9	CBL	CDKN2B	KMT2D
AKT1	CDKN2A	CEBPA	MECOM
AKT2	CDKN2B	CREBBP	SETD2
AKT3	CDKN2B-AS1	CRLF2	TET2
ALDH2	CEBPA	DNMT3A
ALK	CREBBP	EBF1
APC	CRLF2	EP300
AR	CSF3R	ETV6
ARHGAP26	CUX1	EZH2
ARHGEF12	DNMT3A	FBXW7
ARID1A	EBF1	FLT3
ARID1B	EED	GATA2
ARID2	EP300	IDH1
ARID3A	ETV6	IDH2
ARID3B	EZH2	IKZF1
ARID4A	FAT1	IL7R
ARID4B	FAT3	JAK1
ARID5A	FBXW7	JAK2
ARID5B	FIGNL1	JAK3
ARNT	FLNB	KDM5A
ASPSCR1	FLT3	KDM6A
ASXL1	FOCAD	KIT
ATF1	GATA2	KMT2D
ATIC	HBS1L	KRAS
ATM	IDH1	MECOM
ATR	IDH2	MPL
ATRX	IKZF1	MSI2
AURKA	IL7R	MYC
AXIN2	JAK1	NF1
BAP1	JAK2	NOTCH1
BCL10	JAK3	NPM1
BCL11A	KDM5A	NRAS
BCL11B	KDM6A	PAX5
BCL2	KIT	PHF6
BCL3	KMT2D	PTEN
BCL6	KRAS	PTPN11
BCL7A	LEF1	RB1
BCL9	MCM9	RUNX1
BCOR	MECOM	SETD2
BCR	MPL	SF3B1
BIRC3	MSI2	SMARCA4
BLID	MTAP	SRSF2
BLM	MYC	TET2
BMPR1A	NCOR1	TP53
BRAF	NF1	U2AF1
BRCA1	NOTCH1	WT1
BRCA2	NPM1	XPO1
BRD3	NRAS	ZRSR2
BRD4	NSD2
BRIP1	NT5C2
BTG1	PAX5
BUB1B	PHF6
C15orf55	PPM1D
CANT1	PTEN
CARD11	PTPN11
CARS	RAD21
CASC5	RAD51
CBFA2T3	RB1
CBFB	RCBTB2
CBL	RUNX1
CBLB	SETBP1
CBLC	SETD1B
CCDC6	SETD2
CCNB1IP1	SF3B1
CCND1	SH2B3
CCND2	SMARCA4
CCND3	SMC1A
CCNE1	SMC3
CD274	SRSF2
CD74	STAG2
CD79A	STAT5B
CD79B	TET2
CDC73	TP53
CDH1	TRIO
CDH11	U2AF1
CDH6	UBE2A
CDK12	WT1
CDK2AP2	XPO1
CDK4	ZRSR2
CDK6
CDK8
CDKN1A
CDKN1B
CDKN2A
CDKN2B
CDKN2C
CDKN2D
CDX2
CEBPA
CHCHD7
CHD5
CHD6
CHEK1
CHEK2
CHIC2
CHN1
CIC
CIITA
CLP1
CLTC
CLTCL1
CNBP
CNTRL
COL1A1
COX6C
CREB1
CREB3L1
CREB3L2
CREBBP
CRKL
CRLF2
CRTC1
CRTC3
CSF1R
CTNNB1
CXCR7
CYLD
CYP1B1
DAXX
DDB2
DDIT3
DDX10
DDX5
DDX6
DEK
DICER1
DNMT3A
DUX4
EBF1
EGFR
EIF4A2
ELAC2
ELF4
ELK4
ELL
ELN
EML4
EP300
EPCAM
EPHA10
EPHA3
EPHA5
EPHA6
EPHB6
EPS15
ERBB2
ERBB3
ERBB4
ERC1
ERCC1
ERCC2
ERCC3
ERCC4
ERCC5
ERG
ETV1
ETV4
ETV5
ETV6
EWSR1
EXT1
EXT2
EZH2
FAM123B
FAM22A
FAM22B
FAM46C
FANCA
FANCC
FANCD2
FANCE
FANCF
FANCG
FAS
FBXO11
FBXW7
FCGR2B
FCRL4
FEV
FGF23
FGFR1
FGFR1OP
FGFR2
FGFR3
FGFR4
FH
FHIT
FHL1
FIP1L1
FKBP1B
FKBP9
FLCN
FLI1
FLT1
FLT3
FLT4
FNBP1
FOLR1
FOXC1
FOXL2
FOXO1
FOXO3
FOXO4
FOXP1
FSTL3
FUBP1
FUS
GALNT3
GAS7
GATA1
GATA2
GATA3
GLMN
GMPS
GNA11
GNAQ
GNAS
GOLGA5
GOPC
GPC3
GPHN
GSTM1
GUCY1A2
HECW1
HERPUD1
HEY1
HIP1
HIST1H4I
HLF
HMGA1
HMGA2
HMGN2P46
HNF1A
HNRNPA2B1
HOOK3
HOXA11
HOXA13
HOXA9
HOXC11
HOXC13
HOXD11
HOXD13
HRAS
HSD17B3
HSD3B2
HSP90AA1
HSP90AB1
IDH1
IDH2
IGF1R
IKBKE
IKZF1
IL2
IL21R
IL6ST
IL7R
IRF4
ITK
JAK1
JAK2
JAK3
JAZF1
JUN
KAT6A
KAT6B
KDM5A
KDM5C
KDM6A
KDR
KDSR
KEAP1
KIAA1549
KIF1B
KIT
KL
KLF6
KLK2
KRAS
KRT17
KTN1
LASP1
LCK
LCP1
LHFP
LIFR
LMO1
LMO2
LPP
LRP5
LTBP2
LTBP3
LYL1
MAD2L1BP
MAF
MAFB
MALAT1
MALT1
MAML2
MAP2K1
MAP2K2
MAP2K4
MAP3K1
MAP3K8
MAX
MC1R
MCL1
MDM2
MDM4
MDS2
MECOM
MED12
MEN1
MET
MITF
MKL1
MLF1
MLH1
MLL
MLL2
MLL3
MLLT1
MLLT10
MLLT11
MLLT3
MLLT4
MLLT6
MN1
MNX1
MPL
MRE11A
MSH2
MSH6
MSI2
MSN
MTCP1
MTCP1NB
MTOR
MTUS2
MUC1
MUTYH
MYB
MYC
MYCL1
MYCN
MYD88
MYH11
MYH9
MYOC
NACA
NBN
NCKIPSD
NCOA1
NCOA2
NCOA4
NDRG1
NF1
NF2
NFE2L2
NFIB
NFKB2
NIN
NKX2-1
NONO
NOTCH1
NOTCH2
NOTCH3
NOTCH4
NPM1
NR4A3
NRAS
NSD1
NTRK1
NTRK2
NTRK3
NUMA1
NUP214
NUP98
OLIG2
OMD
OPTN
P2RY8
PAFAH1B2
PAK7
PALB2
PALLD
PATZ1
PAX2
PAX3
PAX5
PAX6
PAX7
PAX8
PBRM1
PBX1
PCM1
PCSK7
PDCD1LG2
PDE4DIP
PDGFB
PDGFRA
PDGFRB
PDPK1
PER1
PHF6
PHOX2B
PICALM
PIK3CA
PIK3R1
PIM1
PLAG1
PLK1
PML
PMS1
PMS2
POU2AF1
POU5F1
PPARG
PPP2R1A
PRCC
PRDM1
PRDM16
PRF1
PRKAR1A
PRKDC
PRRX1
PSIP1
PTCH1
PTEN
PTK2
PTK2B
PTPN11
PTPRD
RABEP1
RAD51B
RAF1
RALGDS
RANBP17
RAP1GDS1
RARA
RB1
RBM15
RECQL4
REL
RET
RHOH
RICTOR
RMI2
RNASEL
ROS1
RPL22
RPN1
RPTOR
RRM1
RUNX1
RUNX1T1
SARDH
SBDS
SDHAF2
SDHB
SDHC
SDHD
SEP5
SEP6
SEP9
SET
SETD2
SETDB1
SF3B1
SF3B2
SFPQ
SH3GL1
SLC45A3
SMAD2
SMAD3
SMAD4
SMARCA4
SMARCB1
SMO
SNX29
SOCS1
SOX2
SPECC1
SPEN
SRC
SRD5A2
SRGAP3
SRSF2
SRSF3
SS18
SS18L1
SSX1
SSX2
SSX4
STAT3
STIL
STK11
STX11
STXBP2
SUFU
SUZ12
SYK
TAF15
TAL1
TAL2
TCEA1
TCEA1P2
TCF12
TCF3
TCF4
TCF7L2
TCL1A
TCL6
TERT
TET1
TET2
TFE3
TFEB
TFG
TFPT
TFRC
TGFBR2
THRAP3
TLX1
TLX3
TMEM127
TMPRSS2
TNFAIP3
TNFRSF14
TNFRSF17
TOP1
TOP2A
TP53
TPM3
TPM4
TPR
TRIM24
TRIM27
TRIM33
TRIP11
TSC1
TSC2
TSHR
TTL
TYK2
U2AF1
UNC13D
USP6
UTY
VHL
VTI1A
WAS
WDR36
WHSC1
WHSC1L1
WIF1
WRN
WT1
XPA
XPC
XPO1
YWHAE
ZBTB16
ZMYM2
ZNF331
ZNF384
ZNF521
ZNF668
ZRSR2
